# Supplementary material for: Zoo: Selecting Transcriptomic and Methylomic Biomarkers by Ensembling Animal-Inspired Swarm Intelligence Feature Selection Algorithms
Source: Genes (Basel). 2021 Nov 18;12(11):1814. doi: 10.3390/genes12111814 (PMC8621246; doi:10.3390/genes12111814)
Supplement: Supplementary file 1 [file genes-12-01814-s001.zip]

Archive with 1 entries (1 files):
- genes-1352038-supplementary-done.pdf
